# Supplementary material for: Prevalence and Antimicrobial Resistance of Staphylococcus aureus and Coagulase-Negative Staphylococcus/Mammaliicoccus from Retail Ground Meat: Identification of Broad Genetic Diversity in Fosfomycin Resistance Gene fosB
Source: Pathogens. 2022 Apr 14;11(4):469. doi: 10.3390/pathogens11040469 (PMC9031665; doi:10.3390/pathogens11040469)
Supplement: Supplementary file 1 [file pathogens-11-00469-s001.zip]

Archive with 4 entries (4 files):
- Supplementary Figure S2.pdf
- Supplementary Table S1.pdf
- Supplementary Tables S2-S5.pdf
- Supplementary Figure S1-MIC.pptx
